# Supplementary material for: The modeling method for vibration characteristics analysis of composite laminated rotationally stiffened shell
Source: PLoS One. 2024 Jun 18;19(6):e0299586. doi: 10.1371/journal.pone.0299586 (PMC11185495; doi:10.1371/journal.pone.0299586)
Supplement: S1 File — (ZIP) [file pone.0299586.s001.zip]

Archive with 80 entries (79 files):
- supporting information/
- supporting information/Fig 1.vsdx
- supporting information/Fig 10(a).emf
- supporting information/Fig 10(b).emf
- supporting information/Fig 10(c).emf
- supporting information/Fig 10(d).emf
- supporting information/Fig 10.opju
- supporting information/Fig 10.xlsx
- supporting information/Fig 11(1).jpg
- supporting information/Fig 11(2).jpg
- supporting information/Fig 11(3).jpg
- supporting information/Fig 11(4).jpg
- supporting information/Fig 11(5).jpg
- supporting information/Fig 11(6).jpg
- supporting information/Fig 11(7).jpg
- supporting information/Fig 11(8).jpg
- supporting information/Fig 12(a).emf
- supporting information/Fig 12(b).emf
- supporting information/Fig 12(c).emf
- supporting information/Fig 12(d).emf
- supporting information/Fig 12.opju
- supporting information/Fig 12.xlsx
- supporting information/Fig 13(1).jpg
- supporting information/Fig 13(2).jpg
- supporting information/Fig 14(1).jpg
- supporting information/Fig 14(2).jpg
- supporting information/Fig 14(3).jpg
- supporting information/Fig 14(4).jpg
- supporting information/Fig 14(5).jpg
- supporting information/Fig 14(6).jpg
- supporting information/Fig 2.vsdx
- supporting information/Fig 3(a).vsdx
- supporting information/Fig 3(b).vsdx
- supporting information/Fig 3(c).vsdx
- supporting information/Fig 3(d).vsdx
- supporting information/Fig 4(a).emf
- supporting information/Fig 4(b).emf
- supporting information/Fig 4.opju
- supporting information/Fig 4.xlsx
- supporting information/Fig 5(1).jpg
- supporting information/Fig 5(10).jpg
- supporting information/Fig 5(11).jpg
- supporting information/Fig 5(12).jpg
- supporting information/Fig 5(13).jpg
- supporting information/Fig 5(14).jpg
- supporting information/Fig 5(15).jpg
- supporting information/Fig 5(16).jpg
- supporting information/Fig 5(2).jpg
- supporting information/Fig 5(3).jpg
- supporting information/Fig 5(4).jpg
- supporting information/Fig 5(5).jpg
- supporting information/Fig 5(6).jpg
- supporting information/Fig 5(7).jpg
- supporting information/Fig 5(8).jpg
- supporting information/Fig 5(9).jpg
- supporting information/Fig 6(a).emf
- supporting information/Fig 6(b).emf
- supporting information/Fig 6.opju
- supporting information/Fig 6.xlsx
- supporting information/Fig 7(a).emf
- supporting information/Fig 7(b).emf
- supporting information/Fig 7.opju
- supporting information/Fig 7.xlsx
- supporting information/Fig 8(a).emf
- supporting information/Fig 8(b).emf
- supporting information/Fig 8.opju
- supporting information/Fig 8.xlsx
- supporting information/Fig 9(a).emf
- supporting information/Fig 9(b).emf
- supporting information/Fig 9(c).emf
- supporting information/Fig 9(d).emf
- supporting information/Fig 9.opju
- supporting information/Fig 9.xlsx
- supporting information/Table2.xlsx
- supporting information/Table3.xlsx
- supporting information/Table5.xlsx
- supporting information/Table6.xlsx
- supporting information/Table7.xlsx
- supporting information/Table8.xlsx
- supporting information/Table9.xlsx
