# Supplementary material for: The modeling method for vibration characteristics analysis of composite laminated rotationally stiffened shell
Source: PLoS One. 2024 Jun 18;19(6):e0299586. doi: 10.1371/journal.pone.0299586 (PMC11185495; doi:10.1371/journal.pone.0299586)
Supplement: S1 File — (ZIP) [file pone.0299586.s001.zip › supporting information/Fig 10.xlsx]

## Sheet: Sheet1
		(a) [0°/90°],2nd order
		Ls/R1	Frequency parameter Ω	Frequency parameter Ω	Frequency parameter Ω
			φ=15°	φ=30°	φ=45°
		0.5	2.72674	2.73742	2.70767
		1	2.29227	2.20222	2.14533
		1.5	1.78677	1.70291	1.59985
		2	1.24787	1.16465	1.06579
		2.5	0.96656	0.88521	0.79418
		3	0.79502	0.71571	0.63215
		3.5	0.67937	0.60235	0.52475
		4	0.59578	0.52012	0.44823
		4.5	0.53216	0.45775	0.39082
		5	0.4817	0.40867	0.34608
		(b) [0°/90°], 4th order
		Ls/R1	Frequency parameter Ω	Frequency parameter Ω	Frequency parameter Ω
			φ=15°	φ=30°	φ=45°
		0.5	4.01757	4.04187	3.95899
		1	3.12448	3.04845	2.9533
		1.5	1.80784	1.71955	1.62371
		2	1.28876	1.19067	1.09378
		2.5	1.01261	0.9181	0.82456
		3	0.82794	0.75328	0.66238
		3.5	0.70109	0.63738	0.55282
		4	0.60848	0.55037	0.47416
		4.5	0.53787	0.48419	0.41496
		5	0.48415	0.43212	0.36872
		(c) [-90°/0°/90°],2nd order
		Ls/R1	Frequency parameter Ω	Frequency parameter Ω	Frequency parameter Ω
			φ=15°	φ=30°	φ=45°
		0.5	2.72674	2.68663	2.65894
		1	2.21504	2.1258	2.06433
		1.5	1.53146	1.41692	1.29287
		2	1.14381	1.04381	0.91311
		2.5	0.92018	0.82804	0.71322
		3	0.77792	0.6908	0.58864
		3.5	0.67876	0.59489	0.50264
		4	0.60511	0.52351	0.43918
		4.5	0.54778	0.46796	0.38562
		5	0.50155	0.41636	0.33295
		(d) [-90°/0°/90°],4th order
		Ls/R1	Frequency parameter Ω	Frequency parameter Ω	Frequency parameter Ω
			φ=15°	φ=30°	φ=45°
		0.5	4.01757	3.9071	3.82667
		1	2.45497	2.3579	2.24218
		1.5	1.55119	1.44066	1.29369
		2	1.18378	1.05711	0.93583
		2.5	1.00345	0.86621	0.74872
		3	0.88912	0.74293	0.62927
		3.5	0.78881	0.65279	0.54359
		4	0.6931	0.55008	0.45584
		4.5	0.61208	0.47433	0.39016
		5	0.54563	0.42328	0.33966
