# Supplementary material for: The modeling method for vibration characteristics analysis of composite laminated rotationally stiffened shell
Source: PLoS One. 2024 Jun 18;19(6):e0299586. doi: 10.1371/journal.pone.0299586 (PMC11185495; doi:10.1371/journal.pone.0299586)
Supplement: S1 File — (ZIP) [file pone.0299586.s001.zip › supporting information/Fig 12.xlsx]

## Sheet: Sheet1
	(a) Open stiffened cylindrical shell,bn/hn = 0.5
	h	Frequency parameter Ω	Frequency parameter Ω	Frequency parameter Ω	Frequency parameter Ω
		1st order	2nd order	3rd order	4th order
	0.01	3.5628	3.84074	5.21746	5.35635
	0.02	2.96088	3.21418	4.27976	4.33994
	0.03	2.78244	3.07202	3.99871	4.15181
	0.04	2.91892	3.03351	4.12643	4.35596
	0.05	3.00995	3.26332	4.29374	4.65988
	0.06	3.06191	3.67122	4.6052	4.61405
	0.07	3.17825	4.00595	4.56926	4.9656
	0.08	3.3224	4.19461	4.57312	5.26019
	0.09	3.45919	4.25497	4.59065	5.46873
	0.1	3.56679	4.24202	4.6001	5.59944
	(b) Open stiffened cylindrical shell,bn/hn = 1
	h	Frequency parameter Ω	Frequency parameter Ω	Frequency parameter Ω	Frequency parameter Ω
		1st order	2nd order	3rd order	4th order
	0.01	3.57906	3.85933	5.23194	5.37762
	0.02	3.0379	3.32941	4.3802	4.49571
	0.03	3.03193	3.27578	4.43728	4.45172
	0.04	3.24142	3.41413	4.58265	5.04031
	0.05	3.30291	3.95365	4.99154	5.00747
	0.06	3.46528	4.39497	4.97152	5.46482
	0.07	3.66441	4.60453	4.99183	5.83967
	0.08	3.83886	4.6371	5.02085	6.07559
	0.09	3.95814	4.58903	5.0265	6.18812
	0.1	4.02212	4.56903	5.00391	6.15825
	(c) Open stiffened conical shell,bn/hn = 0.5
	h	Frequency parameter Ω	Frequency parameter Ω	Frequency parameter Ω	Frequency parameter Ω
		1st order	2nd order	4th order	6th order
	0.01	8.05035	8.11443	9.05181	10.1217
	0.02	8.09799	8.16095	9.02758	10.202
	0.03	8.11287	8.18231	9.02052	10.2377
	0.04	8.12016	8.20051	9.03672	10.2722
	0.05	8.12243	8.21766	9.05311	10.2974
	0.06	8.11895	8.2337	9.06979	10.2721
	0.07	8.10764	8.24837	9.0865	10.2421
	0.08	8.08473	8.26154	9.10291	10.2321
	(d) Open stiffened conical shell,bn/hn = 1
	h	Frequency parameter Ω	Frequency parameter Ω	Frequency parameter Ω	Frequency parameter Ω
		1st order	2nd order	4th order	6th order
	0.01	8.07976	8.14243	9.07219	10.1899
	0.02	8.11315	8.18139	9.05614	10.2324
	0.03	8.12659	8.20786	9.04505	10.2823
	0.04	8.13362	8.23175	9.06951	10.3153
	0.05	8.13504	8.25273	9.09373	10.3053
	0.06	8.13051	8.27052	9.11684	10.2953
	0.07	8.11888	8.28533	9.1382	10.2853
	0.08	8.09768	8.29755	9.1582	10.2753
