# Supplementary material for: The modeling method for vibration characteristics analysis of composite laminated rotationally stiffened shell
Source: PLoS One. 2024 Jun 18;19(6):e0299586. doi: 10.1371/journal.pone.0299586 (PMC11185495; doi:10.1371/journal.pone.0299586)
Supplement: S1 File — (ZIP) [file pone.0299586.s001.zip › supporting information/Fig 4.xlsx]

## Sheet: Sheet1
		(a) Open stiffened conical shell
		truncation value	Frequency parameter Ω	Frequency parameter Ω	Frequency parameter Ω	Frequency parameter Ω
			2nd order	4th order	6th order	8th order
		6	9.449	10.294	11.721	15.595
		8	7.96501	8.95962	9.6596	10.6227
		10	7.589	8.298	8.534	9.331
		12	7.54354	8.09554	8.46402	8.97311
		14	7.482	8.004	8.367	8.856
		16	7.46693	7.97768	8.34598	8.82003
		18	7.44216	7.94985	8.30738	8.78913
		20	7.43395	7.93947	8.29574	8.77696
		(b) Closed stiffened conical shell
		truncation value	Frequency parameter Ω	Frequency parameter Ω	Frequency parameter Ω	Frequency parameter Ω
			2nd order	4th order	6th order	8th order
		6	2.648	3.575	3.6	4.012
		8	2.5928	3.37144	3.5308	3.65921
		10	2.564	3.284	3.355	3.506
		12	2.54684	3.26715	3.34444	3.39848
		14	2.535	3.257	3.337	3.379
		16	2.52712	3.24975	3.33213	3.36912
		18	2.521	3.244	3.328	3.362
		20	2.51611	3.24004	3.32537	3.35696
