# Supplementary material for: The modeling method for vibration characteristics analysis of composite laminated rotationally stiffened shell
Source: PLoS One. 2024 Jun 18;19(6):e0299586. doi: 10.1371/journal.pone.0299586 (PMC11185495; doi:10.1371/journal.pone.0299586)
Supplement: S1 File — (ZIP) [file pone.0299586.s001.zip › supporting information/Fig 6.xlsx]

## Sheet: Sheet1
		(a) Stiffness value of linear springs
		Stiffness value of linear springs	Frequency parameter Ω	Frequency parameter Ω	Frequency parameter Ω	Frequency parameter Ω
		lgk
			2nd order	4th order	6th order	8th order
		-4	5.53429e-06	1.44027e-05	0.00993	0.06604
		-3	2.01699e-05	2.30623e-05	0.00993	0.06604
		-2	5.83769e-05	7.33785e-05	0.00993	0.06604
		-1	0.000186494	0.000237486	0.00994	0.06604
		0	0.000186494	0.000237486	0.00994	0.06604
		1	0.00187	0.00238	0.01029	0.06605
		2	0.00591	0.00754	0.0132	0.06613
		3	0.01859	0.02384	0.03004	0.06691
		4	0.05261	0.06272	0.07875	0.10445
		5	0.10305	0.16324	0.20135	0.20135
		6	0.23412	0.32901	0.39374	0.51486
		7	0.50983	0.71312	0.75066	1.00463
		8	0.9082	1.19807	1.43009	1.684
		9	1.18201	1.50982	1.89482	1.92174
		10	1.28018	1.57675	1.96316	2.04555
		11	1.29828	1.59166	1.97309	2.06902
		12	1.30029	1.59335	1.97423	2.07163
		13	1.30049	1.59352	1.97435	2.0719
		14	1.30051	1.59353	1.97436	2.07192
		15	1.30052	1.59354	1.97436	2.07193
		16	1.30052	1.59354	1.97436	2.07193
		(b) Stiffness value of torsional springs
		Stiffness value of torsional springs	Frequency parameter Ω	Frequency parameter Ω	Frequency parameter Ω	Frequency parameter Ω
		lgk
			2nd order	4th order	6th order	8th order
		-4	1.30052	1.594	1.97436	2.07193
		-3	1.30052	1.594	1.97436	2.07193
		-2	1.30052	1.594	1.97436	2.07193
		-1	1.30052	1.594	1.97436	2.07193
		0	1.30052	1.594	1.97436	2.07193
		1	1.30057	1.594	1.97439	2.07199
		2	1.30103	1.594	1.97465	2.07254
		3	1.30553	1.596	1.97725	2.07793
		4	1.34404	1.618	2.00164	2.12431
		5	1.47104	1.739	2.13863	2.27687
		6	1.49564	1.838	2.31697	2.3416
		7	1.5235	1.915	2.3584	2.507
		8	1.53539	1.95	2.37159	2.537
		9	1.53833	1.955	2.37616	2.54275
		10	1.53878	1.956	2.37694	2.54356
		11	1.53882	1.956	2.37702	2.54364
		12	1.53883	1.956	2.37703	2.54365
		13	1.53884	1.956	2.37703	2.54365
		14	1.53884	1.956	2.37703	2.54365
		15	1.53884	1.956	2.37703	2.54365
		16	1.53884	1.956	2.37703	2.54365
