# Supplementary material for: The modeling method for vibration characteristics analysis of composite laminated rotationally stiffened shell
Source: PLoS One. 2024 Jun 18;19(6):e0299586. doi: 10.1371/journal.pone.0299586 (PMC11185495; doi:10.1371/journal.pone.0299586)
Supplement: S1 File — (ZIP) [file pone.0299586.s001.zip › supporting information/Fig 7.xlsx]

## Sheet: Sheet1
	(a) Boundary condition CC
	Stiffness value of coupling springs	Frequency parameter Ω	Frequency parameter Ω	Frequency parameter Ω	Frequency parameter Ω
	lgkc
		1st order	3rd order	5th order	7th order
	-4	0.70026	1.32198	1.40326	1.47294
	-3	0.70019	1.32212	1.40293	1.47294
	-2	0.70017	1.32212	1.40313	1.4729
	-1	0.70021	1.32209	1.40335	1.4729
	0	0.70046	1.32248	1.40293	1.4729
	1	0.70034	1.32229	1.40295	1.47294
	2	0.70023	1.32233	1.40282	1.47294
	3	0.70142	1.32181	1.40301	1.47294
	4	0.70252	1.32433	1.40333	1.47362
	5	0.72204	1.34184	1.40319	1.4794
	6	0.84527	1.40588	1.4704	1.53043
	7	1.03659	1.41703	1.52251	1.75351
	8	1.25786	1.4197	1.64698	1.86328
	9	1.38766	1.49118	1.67054	1.88339
	10	1.39816	1.50659	1.68733	1.90437
	11	1.40053	1.51727	1.69746	1.92651
	12	1.40089	1.51874	1.69982	1.93068
	13	1.40111	1.5189	1.70007	1.93109
	14	1.40075	1.51878	1.7003	1.93082
	15	1.40075	1.51878	1.7003	1.93082
	16	1.40075	1.51878	1.7003	1.93082
	(b) Boundary condition SS
	Stiffness value of coupling springs	Frequency parameter Ω	Frequency parameter Ω	Frequency parameter Ω	Frequency parameter Ω
	lgkc
		1st order	3rd order	5th order	7th order
	-4	0.6703	1.2459	1.40117	1.47162
	-3	0.6703	1.2459	1.40117	1.47162
	-2	0.6703	1.2459	1.40117	1.47162
	-1	0.6703	1.2459	1.40117	1.47162
	0	0.6703	1.2459	1.40117	1.47162
	1	0.6703	1.2459	1.40117	1.47162
	2	0.67032	1.24592	1.40117	1.47163
	3	0.67054	1.24614	1.40117	1.47169
	4	0.67266	1.24828	1.4012	1.4723
	5	0.69268	1.26941	1.40144	1.47839
	6	0.81858	1.40397	1.41045	1.48674
	7	1.01631	1.41414	1.51954	1.69985
	8	1.24953	1.41726	1.64103	1.86176
	9	1.38598	1.48733	1.66986	1.87746
	10	1.39445	1.50292	1.68619	1.89996
	11	1.39862	1.51323	1.69712	1.92043
	12	1.39924	1.51496	1.69902	1.92452
	13	1.39931	1.51515	1.69923	1.92498
	14	1.39932	1.51517	1.69925	1.92503
	15	1.39932	1.51517	1.69925	1.92503
	16	1.39932	1.51517	1.69925	1.92503
