# Supplementary material for: The modeling method for vibration characteristics analysis of composite laminated rotationally stiffened shell
Source: PLoS One. 2024 Jun 18;19(6):e0299586. doi: 10.1371/journal.pone.0299586 (PMC11185495; doi:10.1371/journal.pone.0299586)
Supplement: S1 File — (ZIP) [file pone.0299586.s001.zip › supporting information/Fig 8.xlsx]

## Sheet: Sheet1
			(a) Boundary condition CCCC
			Stiffness value of coupling springs	Frequency parameter Ω	Frequency parameter Ω	Frequency parameter Ω	Frequency parameter Ω
			lgkcp
				1st order	3rd order	5th order	7th order
			-4	3.53247e-06	9.97006e-05	0.11549	0.69585
			-3	1.19505e-05	9.9489e-05	0.11549	0.69585
			-2	2.01413e-05	9.73795e-05	0.11549	0.69585
			-1	7.22356e-05	0.000118489	0.11549	0.69585
			0	0.000190408	0.000287558	0.11549	0.69585
			1	0.000672349	0.00073825	0.1155	0.69586
			2	0.00215	0.00216	0.11555	0.69589
			3	0.0068	0.0068	0.1161	0.69622
			4	0.02149	0.0215	0.12144	0.69954
			5	0.06797	0.06797	0.16516	0.73175
			6	0.21494	0.21494	0.37909	0.99122
			7	0.67971	0.67971	1.09005	2.19995
			8	2.14942	2.14942	3.03818	5.49642
			9	6.79706	6.79706	7.36213	7.51013
			10	7.4525	7.97747	8.33994	8.84637
			11	7.49577	8.02183	8.38434	8.89383
			12	7.50242	8.02851	8.39112	8.90065
			13	7.50312	8.02922	8.39183	8.90136
			14	7.5032	8.02929	8.39191	8.90144
			15	7.5032	8.02929	8.39191	8.90144
			16	7.5032	8.02929	8.39191	8.90144
			(b) Boundary condition SSSS
			Stiffness value of coupling springs	Frequency parameter Ω	Frequency parameter Ω	Frequency parameter Ω	Frequency parameter Ω
			lgkcp
				1st order	3rd order	5th order	7th order
			-4	3.53247e-06	3.20037e-05	0.11549	0.69585
			-3	1.19505e-05	3.111e-05	0.11549	0.69585
			-2	1.10638e-05	3.75015e-05	0.11549	0.69585
			-1	6.54269e-05	0.000118489	0.11549	0.69585
			0	0.000214151	0.000287572	0.11549	0.69585
			1	0.000679456	0.00073825	0.1155	0.69586
			2	0.00215	0.00216	0.11555	0.69589
			3	0.0068	0.0068	0.1161	0.69622
			4	0.02149	0.0215	0.12144	0.69954
			5	0.06797	0.06797	0.16516	0.73175
			6	0.21494	0.21494	0.37909	0.99122
			7	0.67971	0.67971	1.09005	2.19995
			8	2.14942	2.14942	3.03818	5.49642
			9	6.77064	6.79706	6.8012	7.24701
			10	6.83273	7.32911	7.74959	8.21912
			11	6.86363	7.36625	7.78172	8.26743
			12	6.86852	7.37178	7.78676	8.27391
			13	6.86905	7.37236	7.78729	8.27459
			14	6.8691	7.37241	7.78735	8.27466
			15	6.8691	7.37241	7.78735	8.27466
			16	6.8691	7.37241	7.78735	8.27466
