# Supplementary material for: The modeling method for vibration characteristics analysis of composite laminated rotationally stiffened shell
Source: PLoS One. 2024 Jun 18;19(6):e0299586. doi: 10.1371/journal.pone.0299586 (PMC11185495; doi:10.1371/journal.pone.0299586)
Supplement: S1 File — (ZIP) [file pone.0299586.s001.zip › supporting information/Fig 9.xlsx]

## Sheet: Sheet1
		(a) ϑ = 90°, 1st order
				hs/Rs	Frequency parameter Ω	Frequency parameter Ω	Frequency parameter Ω
					CCCC	CCSS	E2E2E2E2
				0.01	0.70252	0.61056	0.12521
				0.02	0.87784	0.79375	0.1336
				0.03	1.09616	0.97568	0.13953
				0.04	1.36327	1.1723	0.14241
				0.05	1.67261	1.38654	0.1428
				0.06	2.01647	1.61833	0.1428
				0.07	2.38826	1.86653	0.1428
				0.08	2.78247	2.12948	0.1428
				0.09	3.19373	2.40531	0.1428
				0.1	3.59337	2.69219	0.1428
		(b) ϑ = 90°, 3rd order
				hs/Rs	Frequency parameter Ω	Frequency parameter Ω	Frequency parameter Ω
					CCCC	CCSS	E2E2E2E2
				0.01	0.93724	0.84146	0.17234
				0.02	1.13663	1.02153	0.19325
				0.03	1.42397	1.26908	0.20639
				0.04	1.77763	1.55048	0.21229
				0.05	2.15156	1.90585	0.214
				0.06	2.49562	2.30729	0.214
				0.07	2.80261	2.70178	0.214
				0.08	3.08659	3.05086	0.214
				0.09	3.19373	3.34364	0.214
				0.1	3.68243	3.60557	0.214
		(c) hs/Rs = 0.01, 1st order
				rotation angle	Frequency parameter Ω	Frequency parameter Ω	Frequency parameter Ω
				ϑ
					CCCC	CCSS	E2E2E2E2
				30°	2.10893	1.55439	0.15784
				60°	1.25083	0.87198	0.12635
				90°	0.70252	0.61056	0.12521
				120°	0.61373	0.52763	0.11998
				150°	0.5056	0.48044	0.10728
				180°	0.48052	0.44857	0.10033
				210°	0.44437	0.43602	0.09706
				240°	0.43306	0.41885	0.09578
				270°	0.41836	0.41529	0.09544
				300°	0.41195	0.40461	0.09549
				330°	0.40498	0.40323	0.09549
		(d) hs/Rs = 0.01, 3rd order
				rotation angle	Frequency parameter Ω	Frequency parameter Ω	Frequency parameter Ω
				ϑ
					CCCC	CCSS	E2E2E2E2
				30°	4.2347	3.03693	0.23906
				60°	1.30718	1.27863	0.19052
				90°	0.93724	0.84146	0.16511
				120°	0.74204	0.69007	0.15081
				150°	0.6852	0.64955	0.14154
				180°	0.63625	0.62634	0.13501
				210°	0.6151	0.60167	0.13015
				240°	0.57563	0.53624	0.12639
				270°	0.53548	0.52431	0.12338
				300°	0.50732	0.48534	0.11589
				330°	0.48716	0.47652	0.10936
