# Supplementary material for: The modeling method for vibration characteristics analysis of composite laminated rotationally stiffened shell
Source: PLoS One. 2024 Jun 18;19(6):e0299586. doi: 10.1371/journal.pone.0299586 (PMC11185495; doi:10.1371/journal.pone.0299586)
Supplement: S1 File — (ZIP) [file pone.0299586.s001.zip › supporting information/Table2.xlsx]

## Sheet: Sheet1
Mp×Np	Mb	Modal order
		1	2	3	4	5	6	7	8
		Open stiffened cylindrical shell：ϑ = 180°，CCCC
6×6	25	2.15982	2.24015	3.01191	3.46649	3.61555	3.97315	4.05723	4.27632
	50	2.15982	2.24018	3.0116	3.46649	3.61505	3.97315	4.05723	4.27524
10×10	25	2.01428	2.01857	2.42484	2.46032	2.4662	2.49106	2.87038	2.89641
	50	2.01428	2.01855	2.42484	2.46032	2.46607	2.49106	2.87038	2.89641
14×14	25	1.98356	1.99631	2.36331	2.43061	2.44439	2.4662	2.77505	2.81505
	50	1.98356	1.99631	2.36331	2.43061	2.44439	2.4662	2.77505	2.81505
18×18	25	1.97939	1.98619	2.34298	2.41803	2.42728	2.46607	2.75906	2.79762
	50	1.97939	1.98619	2.34298	2.41803	2.42728	2.46607	2.75906	2.79762
	FEM	2.01157	2.06281	2.40099	2.41516	2.42059	2.44981	2.78769	2.78974
		closed stiffened cylindrical shell：ϑ = 360°，CC
6×6	25	0.627866	0.629043	0.707484	0.709226	1.01609	1.02551	1.08572	1.11193
	50	0.627186	0.627242	0.707484	0.709226	1.01609	1.02188	1.08572	1.11193
10×10	25	0.572723	0.576754	0.65306	0.659254	0.70331	0.704558	0.970674	0.980172
	50	0.572723	0.576754	0.65306	0.659254	0.70331	0.704558	0.970674	0.980172
14×14	25	0.570861	0.572085	0.642094	0.646144	0.702193	0.702348	0.871682	0.878735
	50	0.570861	0.572085	0.642094	0.646144	0.702193	0.702348	0.871682	0.878735
18×18	25	0.570416	0.570837	0.640388	0.641633	0.701899	0.701948	0.865155	0.867081
	50	0.570416	0.570837	0.640388	0.641633	0.701899	0.701948	0.865155	0.867081
	FEM	0.557051	0.557051	0.649403	0.649403	0.678496	0.678496	0.900809	0.900809
