# Supplementary material for: The modeling method for vibration characteristics analysis of composite laminated rotationally stiffened shell
Source: PLoS One. 2024 Jun 18;19(6):e0299586. doi: 10.1371/journal.pone.0299586 (PMC11185495; doi:10.1371/journal.pone.0299586)
Supplement: S1 File — (ZIP) [file pone.0299586.s001.zip › supporting information/Table3.xlsx]

## Sheet: Sheet1
Mp×Np	Mb	Modal order
		1	2	3	4	5	6	7	8
		Open stiffened conical shell：ϑ = 180°，CCCC
6×6	25	7.09064	9.44908	9.74474	10.2937	10.723	11.7208	13.9522	15.5955
	50	7.09063	9.44908	9.7447	10.2936	10.723	11.7208	13.9522	15.5955
10×10	25	6.69165	7.5888	7.59428	8.29788	8.37178	8.53381	8.60781	9.33133
	50	6.69164	7.58895	7.59427	8.29792	8.37171	8.53398	8.60792	9.33161
14×14	25	6.56354	7.48245	7.50317	8.00384	8.10985	8.36685	8.4301	8.85607
	50	6.5635	7.48252	7.50315	8.00379	8.10983	8.36694	8.42992	8.85677
18×18	25	6.51304	7.44222	7.46433	7.94974	8.05848	8.30713	8.36629	8.78905
	50	6.51304	7.44222	7.46433	7.94974	8.05848	8.30713	8.36629	8.78905
		Closed stiffened conical shell：ϑ = 360°， SS
6×6	25	1.53101	2.6478	2.64786	3.57524	3.58021	3.59979	3.79197	4.01229
	50	1.53101	2.64779	2.64785	3.57524	3.58021	3.59979	3.79197	4.01229
10×10	25	1.51874	2.56402	2.56406	3.2837	3.28781	3.35548	3.35665	3.50646
	50	1.51874	2.56401	2.56406	3.2837	3.28781	3.35548	3.35665	3.50646
14×14	25	1.51296	2.53532	2.53535	3.25696	3.25738	3.3374	3.33772	3.37931
	50	1.51296	2.53532	2.53535	3.25696	3.25738	3.3374	3.33772	3.37931
18×18	25	1.50962	2.52093	2.52096	3.24426	3.24463	3.32841	3.32896	3.36204
	50	1.50962	2.52093	2.52096	3.24426	3.24463	3.32841	3.32896	3.36204
