# Supplementary material for: The modeling method for vibration characteristics analysis of composite laminated rotationally stiffened shell
Source: PLoS One. 2024 Jun 18;19(6):e0299586. doi: 10.1371/journal.pone.0299586 (PMC11185495; doi:10.1371/journal.pone.0299586)
Supplement: S1 File — (ZIP) [file pone.0299586.s001.zip › supporting information/Table5.xlsx]

## Sheet: Sheet1
Boundary condition	hs/Rs	ϑ	Modal order
			1	2	3	4	5	6	7	8
CCCC	0.05	90°	1.67261	1.915	2.15156	2.15813	2.88041	2.89497	3.74947	3.83534
		180°	1.11173	1.18048	1.47258	1.50255	1.68007	1.74498	1.90652	2.00623
		270°	0.992018	1.0034	1.26236	1.32655	1.37878	1.3805	1.60103	1.61017
	0.01	90°	0.702524	0.878562	0.93724	0.987641	1.46783	1.48718	1.75124	1.79939
		180°	0.480519	0.483977	0.636253	0.655646	0.716244	0.779822	0.866233	0.917141
		270°	0.418356	0.427755	0.535483	0.560394	0.588277	0.595446	0.698345	0.718205
CCSS	0.05	90°	1.38654	1.78852	1.90585	1.9565	2.70765	2.71011	3.1392	3.2049
		180°	1.09382	1.09449	1.4346	1.48721	1.54941	1.66602	1.82427	1.94134
		270°	0.965678	0.99976	1.19429	1.29561	1.3633	1.3793	1.53906	1.54821
	0.01	90°	0.610561	0.778747	0.841456	0.849517	1.42099	1.43114	1.44506	1.48009
		180°	0.448574	0.48293	0.626338	0.634972	0.639095	0.757873	0.847309	0.849271
		270°	0.415289	0.417244	0.524312	0.530052	0.584783	0.588895	0.672033	0.689339
SSSS	0.05	90°	1.38333	1.78627	1.90502	1.9555	2.7074	2.70979	3.13799	3.20303
		180°	1.09096	1.0916	1.43055	1.48393	1.54774	1.66419	1.82253	1.94012
		270°	0.962412	0.996795	1.19172	1.29347	1.35889	1.37491	1.53722	1.54511
	0.01	90°	0.610207	0.778692	0.841139	0.849257	1.41952	1.43102	1.44501	1.47965
		180°	0.448254	0.482598	0.626111	0.634756	0.638902	0.757751	0.847052	0.849042
		270°	0.414878	0.416886	0.524108	0.529733	0.584568	0.588668	0.671909	0.689154
E2E2E2E2	0.05	90°	0.142796	0.144769	0.150026	0.213999	0.483196	0.522132	0.659468	0.788279
		180°	0.108545	0.120566	0.122735	0.157995	0.238782	0.447677	0.486022	0.524536
		270°	0.0912801	0.110594	0.112186	0.131358	0.167222	0.235877	0.382306	0.390813
	0.01	90°	0.125209	0.140911	0.165109	0.172341	0.22461	0.268586	0.274077	0.429677
		180°	0.100327	0.122662	0.135012	0.147223	0.150776	0.198943	0.244883	0.248173
		270°	0.0954417	0.102315	0.123378	0.124121	0.140096	0.150369	0.17637	0.234857
