# Supplementary material for: The modeling method for vibration characteristics analysis of composite laminated rotationally stiffened shell
Source: PLoS One. 2024 Jun 18;19(6):e0299586. doi: 10.1371/journal.pone.0299586 (PMC11185495; doi:10.1371/journal.pone.0299586)
Supplement: S1 File — (ZIP) [file pone.0299586.s001.zip › supporting information/Table6.xlsx]

## Sheet: Sheet1
Layer angle	Ls/R1	φ	Modal order
			1	2	3	4	5	6	7	8
[0°/45°]	1.5	15°	1.72618	1.93623	1.93624	1.94143	1.94198	1.95791	1.95797	1.96496
		30°	1.69174	1.81381	1.81382	1.83722	1.83777	1.84262	1.84279	1.8609
		45°	1.63244	1.69139	1.69139	1.71885	1.71899	1.72355	1.72357	1.72477
	3	15°	0.87184	0.87206	0.889698	0.889775	0.923857	0.925523	0.927265	0.968059
		30°	0.785289	0.785612	0.807529	0.807574	0.813676	0.815758	0.870569	0.870583
		45°	0.691095	0.691601	0.702756	0.702848	0.716163	0.718484	0.741623	0.741658
[0°/90°]	1.5	15°	1.78644	1.78677	1.80683	1.80784	1.85506	1.85511	1.91386	1.91527
		30°	1.7027	1.70291	1.719	1.71955	1.75776	1.7578	1.80535	1.80576
		45°	1.59976	1.59985	1.6237	1.62371	1.63045	1.63048	1.70324	1.70404
	3	15°	0.794056	0.795015	0.827802	0.827936	0.863754	0.866201	0.982262	0.982356
		30°	0.712333	0.715714	0.716318	0.753283	0.754464	0.757486	0.757924	0.864112
		45°	0.631835	0.632146	0.662356	0.662382	0.663219	0.663853	0.721633	0.751044
[-90°/0°/90°]	1.5	15°	1.5309	1.53146	1.55115	1.55119	1.74722	1.74832	1.8075	1.8076
		30°	1.41657	1.41692	1.44062	1.44066	1.58993	1.59039	1.66113	1.66119
		45°	1.29285	1.29287	1.29359	1.29369	1.45575	1.45582	1.45623	1.45663
	3	15°	0.777766	0.777919	0.887975	0.889116	0.915966	0.916146	0.964661	0.965088
		30°	0.690658	0.690803	0.742132	0.742927	0.801072	0.801478	0.829775	0.830129
		45°	0.588549	0.588639	0.628918	0.629267	0.693442	0.693512	0.700688	0.700823
