# Supplementary material for: The modeling method for vibration characteristics analysis of composite laminated rotationally stiffened shell
Source: PLoS One. 2024 Jun 18;19(6):e0299586. doi: 10.1371/journal.pone.0299586 (PMC11185495; doi:10.1371/journal.pone.0299586)
Supplement: S1 File — (ZIP) [file pone.0299586.s001.zip › supporting information/Table7.xlsx]

## Sheet: Sheet1
Number of stiffeners n	Modal order
	1	2	3	4	5	6	7	8
	Open stiffened cylindrical shell：ϑ = 90°，hs = 0.03m，SSSS
n = 0	3.65927	4.82046	5.00526	6.98503	7.2807	7.36684	9.31831	9.37197
n = 1	3.81744	5.3516	8.96808	9.09683	9.16685	9.3131	9.48316	10.5409
n = 2	3.43811	5.37066	5.85071	6.22304	9.0847	9.13302	9.19014	9.42675
n = 3	3.25904	5.09226	5.37593	5.86807	6.34964	6.60532	9.13586	9.17629
	Closed stiffened cylindrical shell：ϑ = 360°，hs = 0.08m，SS
n = 0	2.25021	2.25454	2.36082	2.36133	2.76262	2.77834	3.4031	3.40313
n = 1	1.15853	1.15857	1.32697	1.32782	1.6281	1.62828	1.86025	1.86325
n = 2	1.03937	1.03947	1.25674	1.2591	1.38594	1.38598	1.8011	1.81022
n = 3	0.987507	0.987583	1.22544	1.22765	1.26519	1.26524	1.76937	1.77815
