# Supplementary material for: The modeling method for vibration characteristics analysis of composite laminated rotationally stiffened shell
Source: PLoS One. 2024 Jun 18;19(6):e0299586. doi: 10.1371/journal.pone.0299586 (PMC11185495; doi:10.1371/journal.pone.0299586)
Supplement: S1 File — (ZIP) [file pone.0299586.s001.zip › supporting information/Table8.xlsx]

## Sheet: Sheet1
Number of stiffeners n	Modal order
	1	2	3	4	5	6	7	8
	Open stiffened conical shell：ϑ = 90°，hs = 0.03m，SSSS
n = 0	3.60333	3.86641	5.27498	5.53806	6.05087	6.34487	7.29038	7.29064
n = 1	6.11024	6.16352	7.27577	7.29445	7.45372	7.58208	9.26651	9.38542
n = 2	6.11724	6.17076	7.43974	7.57974	9.2905	9.43241	10.28	10.2898
n = 3	8.71267	8.7134	9.49708	9.5211	10.4476	10.4775	10.7107	10.7485
	Closed stiffened conical shell：ϑ = 360°，hs = 0.08m，SS
n = 0	1.69446	1.69659	1.78229	1.78505	1.99944	2.02555	2.3073	2.30853
n = 1	2.77854	2.78818	2.80796	2.81497	2.84436	2.84531	2.86925	2.86932
n = 2	3.40429	3.41537	3.51251	3.51658	3.69515	3.69647	3.87995	3.88037
n = 3	4.41875	4.41901	4.48025	4.48035	4.51742	4.51759	4.55518	4.57193
