# Supplementary material for: The modeling method for vibration characteristics analysis of composite laminated rotationally stiffened shell
Source: PLoS One. 2024 Jun 18;19(6):e0299586. doi: 10.1371/journal.pone.0299586 (PMC11185495; doi:10.1371/journal.pone.0299586)
Supplement: S1 File — (ZIP) [file pone.0299586.s001.zip › supporting information/Table9.xlsx]

## Sheet: Sheet1
Boundary condition	Method	Modal order
		1	2	3	4	5	6	7	8
		Closed stiffened cylindrical shell：ϑ = 360°, hs = 0.07m, b1 = 0.1m, h1 = 0.2m
CF	Present method	0.049	0.049	0.103	0.103	0.159	0.159	0.194	0.194
	FEM	0.051	0.051	0.11	0.11	0.157	0.157	0.193	0.193
CC	Present method	0.188	0.188	0.195	0.195	0.249	0.249	0.262	0.262
	FEM	0.186	0.186	0.196	0.196	0.247	0.247	0.253	0.253
		Closed stiffened conical shell：ϑ = 360°, hs = 0.05m, b1 = 0.06m, h1 = 0.08m
CF	Present method	0.036	0.036	0.102	0.102	0.147	0.147	0.166	0.166
	Reference[22]	0.036	0.036	0.101	0.101	0.146	0.146	0.165	0.165
CC	Present method	0.102	0.102	0.132	0.132	0.163	0.163	0.179	0.179
	Reference [22]	0.102	0.102	0.131	0.131	0.161	0.161	0.178	0.178
